# Supplementary material for: Preparation of Rice Bran-Enriched Sweet Rice Wine and Its Quality Improvement Through Extrusion
Source: Foods. 2025 Apr 30;14(9):1582. doi: 10.3390/foods14091582 (PMC12071912; doi:10.3390/foods14091582)
Supplement: Supplementary file 1 [file foods-14-01582-s001.zip]

Archive with 1 entries (1 files):
- foods-3581922-supplementary.pdf
